# Supplementary material for: Oral Cavity Cancer Secondary to Dental Trauma: A Scoping Review
Source: Biomedicines. 2024 Sep 4;12(9):2024. doi: 10.3390/biomedicines12092024 (PMC11428834; doi:10.3390/biomedicines12092024)
Supplement: Supplementary file 1 [file biomedicines-12-02024-s001.zip]

Archive with 1 entries (1 files):
- biomedicines-3074614-supplementary.pdf
